# Supplementary material for: Division of Responsibility in Child Feeding and Eating Competence: A Cross-Sectional Study in a Sample of Caregivers of Brazilian Children with Celiac Disease
Source: Nutrients. 2024 Apr 4;16(7):1052. doi: 10.3390/nu16071052 (PMC11013579; doi:10.3390/nu16071052)
Supplement: Supplementary file 1 [file nutrients-16-01052-s001.zip]

Archive with 1 entries (1 files):
- nutrients-2888680-supplementary.pdf
